# Supplementary material for: Salmonella Bacterin Vaccination Decreases Shedding and Colonization of Salmonella Typhimurium in Pigs
Source: Microorganisms. 2021 May 28;9(6):1163. doi: 10.3390/microorganisms9061163 (PMC8226585; doi:10.3390/microorganisms9061163)
Supplement: Supplementary file 1 [file microorganisms-09-01163-s001.zip]

Archive with 1 entries (1 files):
- microorganisms-1226499-supplementary.pdf
